# Supplementary material for: Rapid kinetics of changes in oxygen consumption rate in thrombin-stimulated platelets measured by high-resolution respirometry
Source: Biochem Biophys Res Commun. 2018 Sep 18;503(4):2721–7. doi: 10.1016/j.bbrc.2018.08.031 (PMC6142173; doi:10.1016/j.bbrc.2018.08.031)
Supplement: Coi [file mmc2.zip]

Archive with 4 entries (4 files):
- coi_disclosure_SMB.pdf
- COI_APS.pdf
- coi_disclosure MTH.pdf
- coi_disclosure AJM.pdf
